# Supplementary material for: Associations of Tinnitus Incidence with Use of Tumor Necrosis Factor-Alpha Inhibitors among Patients with Autoimmune Conditions
Source: J Clin Med. 2023 Mar 1;12(5):1935. doi: 10.3390/jcm12051935 (PMC10004033; doi:10.3390/jcm12051935)
Supplement: Supplementary file 1 [file jcm-12-01935-s001.zip]

Archive with 1 entries (1 files):
- jcm-2199566-supplementary.pdf
